# Supplementary material for: TRPV1 Antagonist DWP05195 Induces ER Stress-Dependent Apoptosis through the ROS-p38-CHOP Pathway in Human Ovarian Cancer Cells
Source: Cancers (Basel). 2020 Jun 26;12(6):1702. doi: 10.3390/cancers12061702 (PMC7352786; doi:10.3390/cancers12061702)
Supplement: Supplementary file 1 [file cancers-12-01702-s001.zip]

Archive with 2 entries (2 files):
- cancers-827626 Supplementary.pdf
- Figure S1. Uncropped Western blot figures.pdf
